# Supplementary material for: Nosocomial outbreak of KPC-2- and NDM-1-producing Klebsiella pneumoniae in a neonatal ward: a retrospective study
Source: BMC Infect Dis. 2016 Oct 12;16:563. doi: 10.1186/s12879-016-1870-y (PMC5062924; doi:10.1186/s12879-016-1870-y)
Supplement: Additional file 3: — Raw data of minimal inhibitory concentration. (XLSX 13 kb) [file 12879_2016_1870_MOESM3_ESM.xlsx]

## Sheet: Sheet1
strains	ampicillin	ceftazidime	cefotaxime	cefepime	cefuroxime	cefoxitin	gentamicin	levofloxacin	amikacin	ciprofloxacin	aztreonam	imipenem	meropenem	trimethoprim-sulfamethoxazole	piperacillin-tazobactam	tigecycline	colistin
TJ1	>512	>512	512	256	>512	64	128	128	512	>32	≥512	64	16	2/38	﹥256/4	0.06	≤0.03
TJ2	>512	512	512	64	>512	256	0.5	0.06	2	0.25	1	16	8	256/4864	128/4	0.5	0.125
TJ3	512	>512	512	64	>512	64	64	32	512	>32	512	16	8	1/19	256/4	0.125	≤0.03
TJ4	>512	>512	>512	64	>512	256	64	128	>512	32	512	8	32	1/19	256/4	0.06	0.125
TJ5	>512	512	512	128	>512	64	256	32	512	32	512	8	8	1/19	256/4	0.06	≤0.03
TJ6	512	>512	512	64	>512	64	64	64	512	32	512	8	16	1/19	64/4	0.06	≤0.03
TJ7	>512	>512	512	32	>512	64	0.25	0.06	2	1	1	4	4	256/4864	﹥256/4	0.25	0.06
TJ8	>512	>512	512	64	512	64	64	32	512	>32	512	8	32	1/19	256/4	0.06	≤0.03
TJ9	>512	512	512	64	>512	64	64	32	512	32	512	8	16	1/19	256/4	0.06	0.06
TJ10	>512	>512	512	64	>512	64	64	32	512	32	≥512	16	16	1/19	64/4	0.06	≤0.03
TJ11	>512	>512	512	64	>512	128	128	128	512	32	512	8	16	1/19	256/4	0.5	0.5
TJ12	>512	>512	512	64	>512	64	64	32	>512	32	512	16	16	1/19	256/4	0.06	≤0.03
TJ13	512	>512	512	64	>512	64	64	32	>512	32	512	8	32	1/19	﹥256/4	0.06	≤0.03
TJ14	>512	512	512	16	512	64	0.25	0.25	1	1	2	8	16	256/4864	256/4	0.06	0.5
TJ15	>512	>512	512	64	>512	64	64	64	512	32	512	8	16	2/38	256/4	0.06	≤0.03
TJ16	>512	>512	>512	16	>512	256	0.25	0.06	2	0.5	1	1	1	>256/4864	64/4	0.125	0.06
TJ17	>512	>512	512	64	512	64	64	32	512	>32	≥512	8	8	1/19	256/4	0.125	≤0.03
TJ18	>512	>512	512	64	>512	64	128	32	512	>32	512	32	8	1/19	﹥256/4	0.06	≤0.03
TJ19	>512	>512	512	64	>512	128	128	32	512	>32	512	8	4	1/19	256/4	0.06	≤0.03
TJ20	512	>512	512	256	>512	64	64	32	512	32	512	8	16	1/19	256/4	0.06	≤0.03
TJ21	>512	>512	512	256	512	64	64	32	512	32	512	64	16	1/19	256/4	0.06	0.06
TJ22	>512	>512	512	64	>512	64	64	32	>512	32	512	32	16	1/19	256/4	0.06	≤0.03
TJ23	>512	512	512	128	>512	64	64	32	512	>32	512	8	16	1/19	256/4	0.06	≤0.03
TJ24	512	>512	512	64	512	256	0.25	0.06	1	0.5	1	8	16	256/4864	256/4	0.06	0.06
TJ25	>512	>512	>512	64	>512	64	64	32	>512	32	512	16	4	2/38	256/4	0.06	≤0.03
TJ26	512	>512	512	64	>512	64	64	32	512	>32	512	16	16	2/38	256/4	0.06	0.06
TJ27	>512	>512	512	64	>512	64	128	64	512	32	≥512	8	16	2/38	256/4	0.06	≤0.03
TJ28	>512	512	512	128	512	64	64	32	512	32	512	8	16	2/38	256/4	0.06	≤0.03
TJ29	>512	512	512	64	>512	64	0.5	0.25	2	0.5	2	16	32	256/4864	128/4	0.06	0.125
TJ30	>512	>512	512	64	>512	64	256	64	>512	>32	512	8	16	1/19	64/4	0.06	≤0.03
TJ31	512	>512	512	64	>512	64	64	32	512	32	512	8	16	1/19	256/4	0.06	≤0.03
TJ32	>512	>512	512	64	512	64	0.25	0.25	1	0.06	1	8	4	>256/4864	256/4	0.06	0.06
